# Supplementary material for: An experimental approach on dynamic occlusal fingerprint analysis to simulate use-wear localisation and development on stone tools
Source: Sci Rep. 2024 Aug 29;14:20084. doi: 10.1038/s41598-024-70265-1 (PMC11362603; doi:10.1038/s41598-024-70265-1)
Supplement: Supplementary file 2 — Supplementary Information 2. [file 41598_2024_70265_MOESM2_ESM.xlsx]

## Sheet: FLT8-1
dorsal	mm2
Pos1	0.063315
Pos2	0.041679
Pos3	0.010999
Pos4	0.003679
Pos5	1.3021
Pos6	1.4715
Total	2.89327
ventral
Pos1.1	0.28829
Pos1.2	0.044857
Pos1.3	0.15493
Pos1.4	0.03941
Pos1.5	0.010402
Pos1.6	0.0065198
Pos1.7	0.70157
Total	1.24598

## Sheet: FLT8-13
dorsal	mm2
Pos1	27.91
ventral
Pos1	11338

## Sheet: FLT13-1
dorsal	mm2
Pos1.1	0.09719
Pos1.2	0.000297
Pos1.3	0.00427
Pos1.4	0.001441
Pos2.1	0.007045
Pos2.2	0.0556
Pos3.1	0.005603
Pos4.1	0.001595
Pos4,2	0.001283
Pos4.3	9.4e-05
Pos4.4	0.005762
Pos5.1	0.000466
Pos5.2	0.00081
Pos6	0.003161
Pos7.1	0.000473
Pos7.2	0.001243
Pos8.1	0.004094
Pos8.2	0.00113
Pos8.3	0.000756
Pos8.4	0.000119
Pos8.5	0.00081
Pos8.6	0.009269
Pos8.7	0.000116
Pos9	0.043745
Total	0.246372
ventral
Pos1.1	0.000247
Pos1.2	0.001979
Pos1.3	0.000604
Pos1.4	0.00302
Pos1.5	0.002155
Pos1.6	0.000168
Pos1.7	0.001133
Pos1.8	0.000839
Pos1.9	0.000806
Pos1.10	0.014486
Pos2.1	0.000346
Pos2.2	0.133392
Pos3.1	0.048353
Pos3.2	0.047802
Pos3.3	0.000596
Pos3.4	0.002708
Pos3.5	0.003572
Pos3.6	0.000933
Pos3.7	6.2e-05
Pos3.8	0.006953
Pos3.9	0.003023
Pos4.1	0.019086
Pos4.2	0.001739
Pos4.3	0.000727
Pos4.4	0.001687
Pos4.5	0.013693
Total	0.310109

## Sheet: FLT13-12
dorsal	mm2
Pos1.1	0.000149
Pos1.2	5.5e-05
Pos1.3	0.000612
Pos1.4	0.001216
Pos1.5	0.000363
Pos1.6	5.5e-05
Pos1.7	0.000174
Pos1.8	3.3e-05
Pos1.9	1.2e-05
Pos1.10	2.4e-05
Pos1.11	8.5e-05
Pos1.12	9e-06
Pos1.13	0.000133
Pos1.14	7e-06
Pos1.15	4e-05
Pos1.16	1.8e-05
Pos1.17	0.000134
Pos1.18	0.000452
Pos1.19	0.000534
Pos1.20	0.000213
Pos1.21	0.022348
Pos1.22	0.000212
Pos1.23	0.003052
Pos1.24	0.000406
Pos1.25	1.5e-05
Pos1.26	0.000401
Pos1.27	7.1e-05
Pos1.28	0.000106
Pos1.29	0.000323
Pos1.30	3.4e-05
Pos1.31	0.001623
Pos1.32	9.5e-05
Pos1.33	0.000154
Pos1.34	0.000227
Pos1.35	0.000586
Pos2.1	0.04809
Pos2.2	0.00209
Pos3.1	0.019693
Pos3.2	0.00792
Pos3.3	0.000888
Pos3.4	0.000166
Pos3.5	5.7e-05
Pos3.6	0.000309
Pos3.7	6.7e-05
Pos3.8	0.000276
Pos3.9	0.027855
Pos3.10	0.000256
Pos3.11	1e-06
Pos3.14	0.003215
Pos4.1a	0.25014
Po5.1	0.010871
Pos5.2	0.023748
Pos5.3	0.001423
Pos5.4	0.047066
Pos6.1	0.001022
Pos6.2	0.000106
Pos6.3	3.4e-05
Pos6.4	0.0003
Pos6.5	0.001261
Pos6.6	0.012456
Pos6.7	0.000138
Pos6.8	0.004048
Pos6.9	0.00134
Pos6.10	0.000193
Pos6.11	0.001272
Pos6.12	0.001387
Pos6.13	0.000223
Pos6.14	0.000219
Pos6.15	0.000635
Pos6.16	0.000226
Pos6.17	0.00011
Pos6.18	0.0029
Pos6.19	0.000332
Pos6.20	0.004186
Pos6.21	0.011565
Pos6.22	0.000173
Pos6.23	0.000104
Pos6.24	0.000635
Pos6.25	0.000545
Pos6.26	0.001042
Pos6.27	0.000204
Pos6.28	0.000443
Pos1.36	0.001932
Pos1.37	0.000548
Pos1.38	0.000904
Pos1.39	0.001045
Pos1.40	0.000331
Pos1.41	0.000234
Pos3.12a	0.006297
Pos3.13a	0.20884
Pos5.1a	0.14869
Pos6.29	0.00113
Total	0.895152
ventral
Poa1.11	1.4301
Pos1.2	0.007024
Pos1.3	0.005512
Pos1.4	0.000174
Pos1.5	0.005349
Pos1.6	0.003257
Pos1.7	0.003123
Pos1.8	0.001164
Pos1.9	0.030915
Pos1.10	0.33167
Pos2.1	0.20176
Pos2.2	4.9449
Total	6.96495

## Sheet: Total
Sample	Side	Total_area_manual_measurement (mm2)	Total_area_manual_measurement (mm2)
FLT8-1	dorsal	2.89	4.13
FLT8-1	ventral	1.24
FLT8-13	dorsal	27.91	39.25
FLT8-13	ventral	11.34
FLT13-1	dorsal	0.25	0.56
FLT13-1	ventral	0.31
FLT13-12	dorsal	0.89	7.85
FLT13-12	ventral	6.96
